# Supplementary material for: Transcriptome analysis of intestine from alk-SMase knockout mice reveals the effect of alk-SMase
Source: Cancer Cell Int. 2022 Nov 9;22:344. doi: 10.1186/s12935-022-02764-y (PMC9644495; doi:10.1186/s12935-022-02764-y)
Supplement: Supplementary file 1 — Additional file 1. The list of differentially expressed genes [file 12935_2022_2764_MOESM1_ESM.txt]

ID genes	ID genes	logFC	logCPM	LR	PValue	FDR
33707	ENSMUSG00000094689.1	-3.864444295	6.221063641	67.97375598	1.66E-16	8.90E-12
15888	ENSMUSG00000055114.8	-7.060790588	4.439961527	46.25880016	1.04E-11	2.44E-07
32774	ENSMUSG00000093514.3	6.720552396	4.266376833	45.23846755	1.74E-11	2.44E-07
12707	ENSMUSG00000042784.9	6.728674652	4.273130242	45.15886277	1.82E-11	2.44E-07
8986	ENSMUSG00000032473.13	6.800810882	4.330226505	44.31746475	2.79E-11	3.00E-07
16287	ENSMUSG00000056978.8	6.484560735	4.08558155	43.08732358	5.24E-11	4.50E-07
4649	ENSMUSG00000024738.6	6.882773672	4.395794305	42.4879416	7.11E-11	4.50E-07
342	ENSMUSG00000001943.8	6.680847921	4.375928258	42.48417211	7.13E-11	4.50E-07
12869	ENSMUSG00000043430.5	6.3803055	4.071958254	42.37403298	7.54E-11	4.50E-07
7733	ENSMUSG00000030246.11	5.312707522	4.295397973	39.36383173	3.52E-10	1.89E-06
2051	ENSMUSG00000019102.10	6.239415742	3.906738922	37.37567412	9.74E-10	4.76E-06
4075	ENSMUSG00000023122.6	4.271733206	4.245054978	34.01218965	5.48E-09	2.32E-05
20727	ENSMUSG00000074179.11	9.39346501	6.609833032	33.96629768	5.61E-09	2.32E-05
33494	ENSMUSG00000094433.2	-2.391189026	5.590316307	32.9803805	9.31E-09	3.57E-05
1391	ENSMUSG00000012187.13	6.042005989	3.76916595	32.64061236	1.11E-08	3.97E-05
1774	ENSMUSG00000017165.1	7.167127805	4.627320496	32.21056288	1.38E-08	4.64E-05
138	ENSMUSG00000000792.2	6.007080407	3.745440218	31.8500565	1.67E-08	5.26E-05
16152	ENSMUSG00000056366.5	5.811511241	3.757980085	31.48836542	2.01E-08	5.99E-05
33015	ENSMUSG00000093861.2	-2.258790427	7.31289764	29.58996906	5.34E-08	0.000145493
16998	ENSMUSG00000060188.6	5.897348761	3.671932386	29.47872336	5.65E-08	0.000145493
4352	ENSMUSG00000024184.15	7.242481207	4.689393643	29.36864889	5.98E-08	0.000145493
6080	ENSMUSG00000027375.14	3.715763124	4.106445687	29.30113375	6.20E-08	0.000145493
33301	ENSMUSG00000094194.2	-3.537899102	4.348981571	29.29057706	6.23E-08	0.000145493
11503	ENSMUSG00000039323.18	5.803260628	3.610398349	27.58222636	1.51E-07	0.000336963
21623	ENSMUSG00000076666.2	-2.51733663	4.468795348	27.4560074	1.61E-07	0.000345299
33079	ENSMUSG00000093931.2	5.771243355	3.589693673	26.96489136	2.07E-07	0.000418133
35376	ENSMUSG00000096770.2	5.769789464	3.588759508	26.93718811	2.10E-07	0.000418133
6891	ENSMUSG00000028773.8	7.330573597	4.762923654	26.25221029	3.00E-07	0.000574773
19757	ENSMUSG00000070360.5	5.725100803	3.560203178	26.09936382	3.24E-07	0.000600665
33101	ENSMUSG00000093955.2	-2.765866231	4.185314028	25.79817497	3.79E-07	0.000678683
25637	ENSMUSG00000083457.1	5.702915	3.545242562	25.69315143	4.00E-07	0.000693521
17326	ENSMUSG00000061808.3	2.986109809	4.378082268	25.44814904	4.54E-07	0.000762809
21555	ENSMUSG00000076526.6	-3.429076877	3.856796301	25.30258931	4.90E-07	0.000783666
34597	ENSMUSG00000095813.4	7.603360765	4.978285606	25.27916777	4.96E-07	0.000783666
10048	ENSMUSG00000035458.15	5.311903251	3.577512296	25.12813579	5.36E-07	0.000815659
30664	ENSMUSG00000089739.2	5.669420407	3.52719794	25.09176634	5.47E-07	0.000815659
20767	ENSMUSG00000074268.4	5.498898624	3.531904549	24.64463903	6.89E-07	0.001000787
14204	ENSMUSG00000048191.15	4.572278494	3.667304872	24.57110087	7.16E-07	0.001012355
7248	ENSMUSG00000029359.13	4.2439235	3.714518636	24.1989191	8.69E-07	0.001196619
21627	ENSMUSG00000076672.7	-1.626626959	5.825005674	23.83248961	1.05E-06	0.001411275
8482	ENSMUSG00000031635.14	7.414872366	4.833607138	23.57439348	1.20E-06	0.001574454
8655	ENSMUSG00000031919.6	3.521836132	3.860327885	23.18160805	1.47E-06	0.001885145
22910	ENSMUSG00000079547.3	-1.561097219	6.494625776	23.01359592	1.61E-06	0.002009438
7221	ENSMUSG00000029304.14	5.64401176	4.767882077	21.24246478	4.05E-06	0.004940537
8154	ENSMUSG00000031073.6	-3.253073594	3.705880399	20.77754142	5.16E-06	0.006157452
33201	ENSMUSG00000094075.1	-1.860255621	4.753966388	20.69411282	5.39E-06	0.006291826
15729	ENSMUSG00000054417.5	-3.598888088	3.586200435	20.60496418	5.64E-06	0.006436227
53469	ENSMUSG00000116048.1	5.388700822	3.358415382	20.56918597	5.75E-06	0.006436227
31082	ENSMUSG00000090356.2	5.384508927	3.352872213	20.50821858	5.94E-06	0.006508916
8353	ENSMUSG00000031430.8	5.376996868	3.348483627	20.39920989	6.29E-06	0.006752592
33418	ENSMUSG00000094335.2	-1.900283952	6.991237678	20.22488607	6.89E-06	0.007251672
34345	ENSMUSG00000095497.2	-5.273853414	3.206790699	20.10288678	7.34E-06	0.007580615
21591	ENSMUSG00000076583.1	-2.329791225	4.301711891	20.02951194	7.63E-06	0.007615269
17563	ENSMUSG00000062778.12	10.77777339	8.33527223	20.02198897	7.66E-06	0.007615269
7611	ENSMUSG00000030048.5	8.361749824	5.660276519	19.37746125	1.07E-05	0.010388616
37144	ENSMUSG00000098743.1	-4.686305256	3.291109176	19.35903839	1.08E-05	0.010388616
7357	ENSMUSG00000029522.12	11.30167321	9.623643693	19.27086542	1.13E-05	0.010688718
17322	ENSMUSG00000061780.6	-3.957078867	4.661187956	19.17144837	1.19E-05	0.011065965
20436	ENSMUSG00000073408.2	9.803861291	7.226460819	18.95005271	1.34E-05	0.012216573
863	ENSMUSG00000005553.14	9.890825107	7.476595275	18.86651513	1.40E-05	0.012550693
21607	ENSMUSG00000076614.7	-2.467209667	4.010696286	18.77289913	1.47E-05	0.012965979
8367	ENSMUSG00000031449.10	10.59144395	8.124900581	18.67178776	1.55E-05	0.013451523
8430	ENSMUSG00000031551.12	-1.495850923	6.214070337	18.60553165	1.61E-05	0.013706143
13344	ENSMUSG00000045104.8	4.59901676	3.367911909	18.30881913	1.88E-05	0.015764982
4627	ENSMUSG00000024682.3	9.036175543	6.279217953	18.21451658	1.97E-05	0.016310251
32503	ENSMUSG00000093071.1	-2.878901807	3.73100888	18.13951925	2.05E-05	0.016444408
11621	ENSMUSG00000039672.12	5.210432188	3.254117451	18.12238527	2.07E-05	0.016444408
15662	ENSMUSG00000054106.7	5.209752998	3.25374291	18.11298957	2.08E-05	0.016444408
21586	ENSMUSG00000076576.2	-3.138455901	6.564235619	17.93705453	2.28E-05	0.017775159
4250	ENSMUSG00000024028.7	11.45652523	8.610158811	17.8914758	2.34E-05	0.017945895
21575	ENSMUSG00000076556.3	-2.249598942	4.532603122	17.74912957	2.52E-05	0.019067522
34585	ENSMUSG00000095794.2	-2.173320797	5.210032587	17.5395974	2.81E-05	0.020980229
8166	ENSMUSG00000031098.18	5.162560037	3.227843753	17.51448942	2.85E-05	0.020980229
9388	ENSMUSG00000033579.16	3.449303735	3.583120599	17.38560014	3.05E-05	0.022148649
10916	ENSMUSG00000037974.16	8.282793479	5.842504544	17.21613715	3.34E-05	0.023474274
1781	ENSMUSG00000017211.14	7.872108215	5.316951633	17.21498429	3.34E-05	0.023474274
35173	ENSMUSG00000096515.5	-3.235065527	4.593600364	17.19963084	3.37E-05	0.023474274
3787	ENSMUSG00000022598.6	10.39187823	9.734434168	17.10596847	3.54E-05	0.024103468
8553	ENSMUSG00000031762.7	2.45504098	6.407608863	17.09671507	3.55E-05	0.024103468
7254	ENSMUSG00000029368.10	2.994501591	5.03465033	17.07679282	3.59E-05	0.024103468
33236	ENSMUSG00000094117.1	-2.226589258	4.159389387	17.02959505	3.68E-05	0.024404991
37927	ENSMUSG00000099609.1	5.118213468	3.205860409	16.96907934	3.80E-05	0.024888103
47036	ENSMUSG00000109305.1	6.553460474	6.032872977	16.94101388	3.86E-05	0.024954442
7613	ENSMUSG00000030050.4	13.14796309	11.05116296	16.86846029	4.01E-05	0.025618072
7612	ENSMUSG00000030049.5	13.95306233	11.0867286	16.78891925	4.18E-05	0.026124414
10797	ENSMUSG00000037649.9	-1.32284415	6.396989637	16.78666041	4.18E-05	0.026124414
4229	ENSMUSG00000023987.14	11.69417458	12.31989946	16.7317239	4.31E-05	0.026569984
41103	ENSMUSG00000102976.6	-2.899299246	3.658898877	16.7109526	4.35E-05	0.026569984
4379	ENSMUSG00000024225.4	6.804520058	11.78961732	16.67901595	4.43E-05	0.026717458
26358	ENSMUSG00000084289.1	8.488211503	5.777750931	16.63844162	4.52E-05	0.026749867
33213	ENSMUSG00000094088.2	-1.520651823	5.172736056	16.63456178	4.53E-05	0.026749867
21631	ENSMUSG00000076680.1	-2.319328563	3.977644001	16.39051226	5.15E-05	0.030093585
12482	ENSMUSG00000042179.5	5.03266888	3.158700288	15.96316855	6.46E-05	0.037304149
4253	ENSMUSG00000024032.6	13.33863904	12.37963328	15.82505272	6.95E-05	0.039701378
35233	ENSMUSG00000096594.2	-2.675881752	4.646262648	15.74350742	7.25E-05	0.041013643
8161	ENSMUSG00000031089.7	-4.658752885	3.073673596	15.64745003	7.63E-05	0.042700859
7501	ENSMUSG00000029762.6	2.26724077	4.271547858	15.61880544	7.75E-05	0.042905655
