# Supplementary material for: Transcriptome analysis of intestine from alk-SMase knockout mice reveals the effect of alk-SMase
Source: Cancer Cell Int. 2022 Nov 9;22:344. doi: 10.1186/s12935-022-02764-y (PMC9644495; doi:10.1186/s12935-022-02764-y)
Supplement: Supplementary file 2 — Additional file 2. The original experimental data of qPCR [file 12935_2022_2764_MOESM2_ESM.xls]

## Sheet: 20160628 SPP1 AND SULT
Detector	Reporter	Start	End	Threshold
SYRB	SYBR	3	15	0.2
Well	SampleName	Ct	Ct mean	gene name	SampleName	Ct	Ct mean		Dct	2-Dct		2-ddCT	MEAN	TTEST
	G-156-1	14.4136	14.4416	SULT1C2	SULT-156-1	24.7535	24.7736		10.332	0.000775797		4.33919	2.37844	0.175072
	G-156-2	14.4874			SULT-156-2	24.8248
	G-156-3	14.4237			SULT-156-3	24.7425
	G-157-1	15.6461	15.6065		SULT-156-1	28.5163	28.68		13.0735	0.000116007		0.648851
	G-157-2	15.6213			SULT-157-2	28.3745
	G-157-3	15.5521			SULT-157-3	29.1492
	G-158-1	14.4453	14.469		SULT-158-1	24.7938	25.2797		10.8107	0.000556756		3.11405
	G-158-2	14.406			SULT-158-2	26.3489
	G-158-3	14.5558			SULT-158-3	24.6964
	G-159-1	15.0275	15.0221		SULT-159-1	27.0023	26.9742		11.9521	0.000252388		1.41166
	G-159-2	14.9961			SULT-159-2	26.6045
	G-159-3	15.0428			SULT-159-3	27.3158
	SampleName	Ct			SampleName	Ct
	G-163-1	17.9181	17.9577		SULT-163-1	31.1058	31.6105		13.6528	7.76404e-05	0.000178788	0.434258	1
	G-163-2	18.0182			SULT-163-2	31.4748
	G-163-3	17.9368			SULT-163-3	32.251
	G-164-1	15.0492	14.9156		SU-164-1	26.733	26.8482		11.9325	0.000255829		1.4309
	G-164-2	14.9282			SU-164-2	26.7092
	G-164-3	14.7695			SU-164-3	27.1023
	G-165-1	16.8959	16.6961		SU-165-1	28.1063	28.3741		11.678	0.000305191		1.70699
	G-165-2	16.6147			SU-165-2	28.2937
	G-165-3	16.5777			SU-165-3	28.7223
	G-166-1	18.5398	18.5		SU-166-1	31.2477	32.1743		13.6743	7.64937e-05		0.427845
	G-166-2	18.5417			SU-166-2	32.8705
	G-166-3	18.4186			SU-166-3	32.4048
					SampleName	Ct	Ct mean		Dct	2-Dct		2-ddCT	MEAN	TTEST
				SPP1	SPP1-156-1	24.6941	24.3045		9.86297	0.00107387		5.33886	6.84378	0.0167278
					SPP1-156-2	24.0813
					SPP1-156-3	24.1382
					SPP1-157-1	25.7818	25.6567		10.0502	0.000943145		4.68895
					SPP1-157-2	25.7891
					SPP1-157-3	25.3993
					SPP1-158-1	24.9251	24.3702		9.90113	0.00104583		5.19947
					SPP1-158-2	24.1762
					SPP1-158-3	24.0092
					SPP1-159-1	23.891	23.699		8.67687	0.00244345		12.1479
					SPP1-159-2	23.5206
					SPP1-159-3	23.6854
					SampleName	Ct
					SP-163-1	30.5337	30.6314		12.6737	0.000153047	0.000201142	0.760892	1
					SP-163-2	31.5165
					SP-163-3	29.8441
					SP-164-1	27.2779	26.7492		11.8336	0.000273994		1.36219
					SP-164-2	26.3175
					SP-164-3	26.6522
					SP-165-1	29.5861	29.3186		12.6225	0.00015858		0.788399
					SP-165-2	30.0477
					SP-165-3	28.322
					SP-166-1	31.2153	30.6572		12.1571	0.000218947		1.08852
					SP-166-2	30.7334
					SP-166-3	30.0228

## Sheet: 20160725 18R H2-AB1 Psca
Detector	Reporter	Start	End	Threshold
SYRB	SYBR	3	15	0.2
Well	SampleName	Ct	Ct mean	gene name	SampleName	Ct	Ct mean		Dct	2-Dct		2-ddCT	MEAN	TTEST
	G-185-1	14.5016	14.2464	H2-AB1	G-185-1	14.2313	14.2375		-0.00896667	1.00623		1.04027	0.625652	0.0253801
	G-185-2	14.1468			G-185-2	14.2386
	G-185-3	14.0909			G-185-3	14.2425
	G-186-1	16.3171	15.7637		G-186-1	16.0776	16.3963		0.632567	0.645028		0.666845
	G-186-2	15.7407			G-186-2	16.4948
	G-186-3	15.2333			G-186-3	16.6164
	G-187-1	15.1918	15.3884		G-187-1	16.2051	16.4054		1.017	0.494143		0.510856
	G-187-2	15.5401			G-187-2	16.42
	G-187-3	15.4333			G-187-3	16.5911
	G-188-1	16.8428	16.0591		G-188-1	16.1268	16.6232		0.5641	0.676377		0.699254
	G-188-2	15.9829			G-188-2	16.8542
	G-188-3	15.3515			G-188-3	16.8885
	SampleName				SampleName
	G-189-1	15.6813	15.3208		G-189-1	15.1944	15.509		0.1882	0.8777	0.967283	0.907387	1
	G-189-2	14.9668			G-189-2	15.8839
	G-189-3	15.3142			G-189-3	15.4486
	G-190-1	16.0305	15.392		G-190-1	15.2251	15.1999		-0.1921	1.14243		1.18107
	G-190-2	15.0912			G-190-2	15.1159
	G-190-3	15.0544			G-190-3	15.2588
	G-191-1	14.717	14.8632		G-191-1	15.1289	15.0448		0.1816	0.881725		0.911547
	G-191-2	15.1595			G-191-2	15.01
	G-191-3	14.7131			G-191-3	14.9955
Detector	Reporter	Start	End	Threshold
SYRB	SYBR	3	15	0.2
Well	SampleName	Ct	Ct mean	gene name	SampleName	Ct	Ct mean		Dct	2-Dct		2-ddCT	MEAN	TTEST
	G-185-1	14.5016	14.2464	Psca	G-185-1	25.1517	25.0095		10.7631	0.000575432		5.58835	2.05129	0.497212
	G-185-2	14.1468			G-185-2	25.0347
	G-185-3	14.0909			G-185-3	24.8421
	G-186-1	16.3171	15.7637		G-186-1	29.3287	29.9331		14.1694	5.4272e-05		0.527066
	G-186-2	15.7407			G-186-2	30.6397
	G-186-3	15.2333			G-186-3	29.831
	G-187-1	15.1918	15.3884		G-187-1	27.7172	28.5441		13.1557	0.000109585		1.06424
	G-187-2	15.5401			G-187-2	29.7811
	G-187-3	15.4333			G-187-3	28.1339
	G-188-1	16.8428	16.0591		G-188-1	29.0319	29.2683		13.2092	0.000105594		1.02548
	G-188-2	15.9829			G-188-2
	G-188-3	15.3515			G-188-3	29.5046
	SampleName				SampleName
	G-189-1	15.6813	15.3208		G-189-1	27.9796	27.8614		12.5407	0.000167835	0.00010297	1.62994	1
	G-189-2	14.9668			G-189-2	27.3708
	G-189-3	15.3142			G-189-3	28.2339
	G-190-1	16.0305	15.392		G-190-1	30.2953	30.2003		14.8083	3.48552e-05		0.338499
	G-190-2	15.0912			G-190-2
	G-190-3	15.0544			G-190-3	30.1053
	G-191-1	14.717	14.8632		G-191-1	28.9498	28.0639		13.2007	0.000106219		1.03156
	G-191-2	15.1595			G-191-2	27.7608
	G-191-3	14.7131			G-191-3	27.481
Well	SampleName	Ct	Ct mean	gene name	SampleName	Ct	Ct mean		Dct	2-Dct		2-ddCT	MEAN	TTEST
	G-156-1	14.0626	14.0519	H2-AA	SULT-156-1	14.3462	14.3595		0.307567	0.808003		1.35949	1.21238	0.272942
	G-156-2	14.0406			SULT-156-2	14.3256
	G-156-3	14.0526			SULT-156-3	14.4067
	G-157-1	15.2025	14.9476		SULT-156-1	15.2251	15.1153		0.1677	0.890261		1.49789
	G-157-2	14.9574			SULT-157-2	15.0826
	G-157-3	14.683			SULT-157-3	15.0383
	G-158-1	14.0807	14.0644		SULT-158-1	15.0132	14.8452		0.780767	0.582057		0.979331
	G-158-2	13.9279			SULT-158-2	14.7176
	G-158-3	14.1846			SULT-158-3	14.8047
	G-159-1	15.6612	15.0618		SULT-159-1	15.6877	15.7941		0.7323	0.601944		1.01279
	G-159-2	14.7577			SULT-159-2	16.0608
	G-159-3	14.7666			SULT-159-3	15.6339
	SampleName				SampleName	Ct
	G-163-1	14.0529	14.0097		SULT-163-1	15.0143	15.0339		1.0242	0.491683	0.594342	0.827273	1
	G-163-2	13.9301			SULT-163-2	15.0806
	G-163-3	14.046			SULT-163-3	15.0067
	G-164-1	13.9367	13.7667		SU-164-1	14.0353	14.077		0.3103	0.806474		1.35692
	G-164-2	13.6574			SU-164-2	14.1138
	G-164-3	13.7061			SU-164-3	14.082
	G-165-1	14.0845	14.0717		SU-165-1	15.0644	14.9766		0.904933	0.534057		0.898569
	G-165-2	14.0731			SU-165-2	14.9302
	G-165-3	14.0575			SU-165-3	14.9353
	G-166-1	14.1883	14.1942		SU-166-1	15.1503	15.0695		0.875267	0.545153		0.917238
	G-166-2	14.2184			SU-166-2	15.035
	G-166-3	14.176			SU-166-3	15.0232
Well	SampleName	Ct	Ct mean	gene name	SampleName	Ct	Ct mean		Dct	2-Dct		2-ddCT	MEAN	TTEST
	185 GAPDH	16.1135	16.1541	H2-EB1	185 H2-EB1	19.4596	19.5635		3.40945	0.0941138		0.232084	0.380634	0.376088
		16.1947				19.6675
	186 GAPDH	19.1058	19.2197		186 H2-EB1	23.0918	23.0039		3.78425	0.0725817		0.178986
		19.3336				22.9161
	187 GAPDH	17.5691	17.4158		187 H2-EB1	20.3294	20.4017		2.9859	0.126228		0.311276
		17.2625				20.474
	188 GAPDH	19.6904	19.7392		188 H2-EB1	21.9877	21.3629		1.62375	0.324491		0.800191
		19.7879				20.7381
		Ct			SampleName	Ct
	189 GAPDH	17.5471	17.4161		189 H2-EB1	21.0872	21.2854		3.86925	0.0684289	0.405517	0.168745	1
		17.2851				21.4835
	190 GAPDH	19.0918	19.0956		190 H2-EB1	22.5514	21.8508		2.75515	0.148121		0.365265
		19.0995				21.1502
	191 GAPDH	24.2077	24.4996		191 H2EB1	24.2077	24.4996		0	1		2.46599
		24.7915				24.7915
